# Supplementary material for: Infliximab for Treatment of Immune Adverse Events and Its Impact on Tumor Response
Source: Cancers (Basel). 2023 Oct 27;15(21):5181. doi: 10.3390/cancers15215181 (PMC10649345; doi:10.3390/cancers15215181)
Supplement: Supplementary file 1 [file cancers-15-05181-s001.zip]

Archive with 1 entries (1 files):
- cancers-2642925-supplementary.pdf
